# Supplementary material for: Urbanicity—Perspectives from Neuroscience and Public Health: A Scoping Review
Source: Int J Environ Res Public Health. 2022 Dec 30;20(1):688. doi: 10.3390/ijerph20010688 (PMC9819040; doi:10.3390/ijerph20010688)
Supplement: Supplementary file 1 [file ijerph-20-00688-s001.zip]

Archive with 2 entries (2 files):
- ijerph-2070236-supplementary Table S1.pdf
- ijerph-2070236-supplementary Table S2.xlsx
