# Supplementary material for: Urbanicity—Perspectives from Neuroscience and Public Health: A Scoping Review
Source: Int J Environ Res Public Health. 2022 Dec 30;20(1):688. doi: 10.3390/ijerph20010688 (PMC9819040; doi:10.3390/ijerph20010688)
Supplement: Supplementary file 1 [file ijerph-20-00688-s001.zip › ijerph-2070236-supplementary Table S2.xlsx]

## Sheet: Tabelle1
Number	Authors	Titel	Year of Publication	Year of Measurement	Country	Participants in the Study	Median Age (Range)	Study Design	Control Group	Methods	Main Results	Limitation (Author identified)	Limitation (self identified)
1	Besteher, Bianca; Gaser, Christian; Spalthoff, Robert; Nenadić, Igor	Associations between urban upbringing and cortical thickness and gyrification	2017	n.a.	Germany	85	24.06 ± 2.98 yrs (19 -38)	Cross-sectional MRI study	no	MRI scans (cortical volume, cortical thickness and gyrification); (urban classification (u.c.)) rural area (<10.000 inhabitants), small cities (10.000-100.000 inhabitants), and large cities/metropolitan centres (>100.000 inhabitants) assigned values 1, 2, 3 and added up for the first 15 life years, score between 15 and 45	significant negative correlations of urbanicity and cortical thickness in the left dorsolateral prefrontal cortex, bilateral medial prefrontal cortices, as well as left superior temporal cortex, left parahippocampal cortex, and bilateral medial parietal cortices/ precuneus	1. Current urbanicity as nuisance variable and additional removal of variance might have made the analysis slightly more prone to false negatives 2. cross-sectional design, so causal but gyrification parameter are established in very early development i.e. intra-uterine and the first 2-6 years of life. Cortical thickness changes over life span 3. Although sample size was a limitation of our study…	1. mostly students as participants, no representative sample
2	Cassarino, M.; O'Sullivan, V.; Kenny, R. A.; Setti, A.	Environment and Cognitive Aging: A Cross-Sectional Study of Place of Residence and Cognitive Performance in the Irish Longitudinal Study on Aging	2016	between July 2009 and June 2011	Ireland	3765	62.5 (Mean) (SE=0.2)	Cross-sectional population study	no	clinical testing of cognitive performance: - Montreal Cognitive Assessment Test (MoCA) - Mini Mental State Examination (MMSE) - immediate and delayed recall - picture memory test -Rivermead Behavioral Memory Test -Choice Reaction Time test - Color Trail Making Test Part 1 (CTT 1) - Color Trail Making Test Part (CTT 2) - CTT delta - six-items test of visual reasoning; (u.c.) urban: Dublin area (on…	After controlling for all covariates, rural dwelling, as compared with urban residence, was significantly associated with poorer cognitive performance in terms of global cognition (MOCA b = - 0.442, p < .01; MMSE b = - 0.287, p < .001), verbal fluency (b = - 1.829, p < .001), completion time for the CTT 2 (b = 3.945, p < .05), and increase in completion time from CTT part 1 to part 2 (CTT delta, …	1. no information regarding causality of the effects or the direction of the interaction between childhood and current residence; cross-sectional study population 2. urbanicity category "other settlements" includes a wide variety of settlements with varying population density 3. other explanatory environmental variables might influence the association 4. some explanatory variables such as exposur…	1. great number of covariants in the analysis of results
3	Cassarino, Marica; O'Sullivan, Vincent; Kenny, Rose A.; Setti, Annalisa	Disabilities moderate the association between neighbourhood urbanity and cognitive health: Results from the Irish longitudinal study on ageing	2017	between July 2009 and June 2011	Ireland	4127	61 (median), 62.5 (mean) ± 8.8	Cross-sectional study	no	clinical testing: - Montreal Cognitive Assessment Test (MoCA) - Mini Mental State Examination (MMSE) - immediate and delayed recall - CTT1 - verbal fluency test - CTT2 - CTT delta; (u.c.) (1) Very low: Less than 0.5 persons per hectare (i.e., less than one person every two hectares); (2) Low: Between 0.5 and 1 person per hectare; (3) Medium Low: Between 1 and 10; (4) Medium High: Between 10 and 2…	after controlling for socio-demographic, health and lifestyle covariates participants living in areas (i.e., electoral divisions) with medium to very high neighbourhood urbanity had better cognitive performance than those living in areas with very low neighbourhood urbanity, with variations noted for global cognition (MoCA, MMSE errors), immediate and delayed recall, processing speed (CTT1) and e…	1. cross-sectional design 2. urban classification is especially designed for the irish study, might not be suited for other contexts 3. small differences might have been because of young and healthy sample, differences might increase with inclusion of older people	1. no information on household or individual income
4	Evans, Brittany E.; Huizink, Anja C.; Greaves-Lord, Kirstin; Tulen, Joke H. M.; Roelofs, Karin; van der Ende, Jan	Urbanicity, biological stress system functioning and mental health in adolescents	2020	T1 December 2003 and April 2005. T2 November 2004 and March 2009	Netherlands	323	(mean, SD, range) 17.07 (1.51, 13.00–20.83)	experimental study	no	Questionnaire (Child Behavior Checklist and Youth Self Report) - physiological measurements while performing a stress test (Heartrate, salivary cortisol measurement) and at home (salivary cortisol measurement); (u.c.) 0 (very rural; SAD < 500 addresses per km2) to 4 (very urban; > = 2.500 addresses per km2)	Adolescents from more urban areas had a weaker acute ANS (autonome nervose system) and HPA axis reacticity; Some indirect association between urbanicity and morther-reported behavioral problems via acute ANS reactivity	1. Sample mostly consisted of adolescents with higher SES and from higher urbanized background 2. large age range, developmental process was not assessable 3. cross-sectional data 4. administrative urbanicity data, defined by statistical measurements rather than real neighborhoods 5. disentangle the effects of urbanicity and socioeconomic status by controlling for neighborhood- and family-level s…	1. mostly dutch or western background (86%) (representative for the netherlands?) 2. family SES was assessed at T1, but other data was mostly T2 (usualy stable variable)
5	Frissen, Aleida; van Os, Jim; Habets, Petra; Gronenschild, Ed; Marcelis, Machteld	No Evidence of Association between Childhood Urban Environment and Cortical Thinning in Psychotic Disorder	2017	n.a.	Netherlands	271	(Mean age, SD) Patients: 28.1 ± 7.0; Siblings: 29.5 ± 8.8; Controls: 30.8 ± 10.8	cross-sectional MRI study	yes	MRI scans (cortical thinning); (u.c.) Dutch CBS urbanicity rating (1 = <500/km2; 2 = 500±1.000/km2; 3 = 1.000±1.500/km2; 4 = 1.500±2.500/km2; 5 = 2.500+/km2)	Cortical thickness was significantly smaller in the patients compared to the controls and siblings; no association between childhood urbanicity	1. population density as a measure for developmental urbanicity, not clear if that is a good instrument 2. Netherlands as a safe country might not have a great difference between rural and urban 3. cortical thickness only represents structural differences rather than functional	1. first 15 years were merged, so no detailed view on developmental phases 2. gender ratio between patients and controls differed (67% zu 33%; 40 zu ca. 10 Personen) 3. no information regarding ethnicity
6	Frissen, Aleida; van Os, Jim; Peeters, Sanne; Gronenschild, Ed; Marcelis, Machteld	Evidence that reduced gray matter volume in psychotic disorder is associated with exposure to environmental risk factors	2018	n.a.	Netherlands	271	(Mean age, SD) Patients: 28.1 ± 7.0; Siblings: 29.5 ± 8.8; Controls: 30.8 ± 10.8	cross-sectional MRI study	yes	MRI scans (grey matter volume); (u.c.) Dutch CBS urbanicity rating (1 = <500/km2; 2 = 500±1.000/km2; 3 = 1.000±1.500/km2; 4 = 1.500±2.500/km2; 5 = 2.500+/km2)	Association between developmental urbanicity and grey matter volume; no association in the other groups	1. small effect sizes which are also difficult to interpret regarding relevance 2. small number of people in differened subgroups 3. interacting variables (patients and consum of cannabis or childhood trauma) make interpretation more difficult 4. childhood trauma questionnaire is retrospective and selfreported, question of reliability 5. participants group in developed country, generalization mig…	1. first 15 years were merged, so no detailed view on developmental phases 2. SES is just represented by educational level as a confounder (especially in childhood development family SES might be to consider)
7	Helmes, Edward; van Gerven, Pascal W. M.	Urban residence and higher education do not protect against cognitive decline in aging and dementia: 10-year follow-up of the Canadian Study of Health and Aging	2017	1991, 1996, 2001	Canada	10263	(Mean age) 75.7 years (SD 7.1 years; range 64-99 years)	cohort study	no	modified MMSE; rural (living in a community with 2.500 residents or fewer)	The results showed that, although urban residents and higher educated individuals performed better than rural residents and lower educated individuals at baseline, these performance benefits were nullified at 10-year follow-up	1. high level of drop-outs 2. MMSE has a limited ceiling which results in a 3. no inclusion of residential history
8	Hirst, R. J.; Cassarino, M.; Kenny, R. A.; Newell, F. N.; Setti, A.	Urban and rural environments differentially shape multisensory perception in ageing	2021	n.a.	Ireland	3347	(Mean age) Childhood residence rural: (current res.) rural 62.95 ± 7.11 (50 - 88); Another town or city 65.17 ± 7.63 (50 - 88); Dublin city or county 66.75 ± 8.07 (50 - 86) Childhood residence urban : (current res.) rural 63.34 ± 7.23 (51 - 91); Another town or city 64.25 ± 7.86 (50 - 85); Dublin city or county 64.95 ± 8.43 (50 - 93)	cross-sectional experimental study	no	Sound-Induced Flash Illusion (SIFI); (u.c.) three categories: (a) urban, (b) other settlements, (c) rural areas. “Urban” category refers to the Dublin area, only urban settlement with more than one million inhabitants in the Republic of Ireland, “other settlements” included five cities, five boroughs, and 75 towns with a population ranging from 1,500 to less than 200,000 inhabitants, rural areas …	Study population with childhood urbanity were more accurate at longer Stimulus-Onset Asynchronies (SOAs) (150 and 230 ms);	1. SIFI as a temporal experiment might be influenced by the temporal living environment. Thus imbalances could be temporal as well 2. some neurodevelopmental disorders (ASD, Schizophrenia) were not assessed which might influence perception 3. broad urban/ rural categorization, especially childhood residence 4. without an empirical assessment of the temporal visual and auditory environment in rura…	1. some parts of the SES were assessed (education, father social class) while others are lacking (occupation, income)
9	Hou, C.; Lin, Y.; Ren, M.; Liu, M.; Ma, Y.; Li, H.; Tao, L.; Wang, W.; Li, X.; Fang, X.; Guo, X.	Cognitive functioning transitions, health expectancies, and inequalities among elderly people in China: A nationwide longitudinal study	2018	5 waves 2002, 2005, 2008, 2011, and 2014	China	19667	Age group 65-74: 5.069 Age Group 75-84: 4.974 Age group 85+: 9.624	longitudinal study	no	cMMSE; (u.c.) region (rural/urban) was assessed as one demographic variable at the participants entry into the survey	Population in urban areas were significantly less likely to enter mild impairment then people living in rural areas; Urban residents were margainally more likely to enter severe cognitive impairment from mild impairment then rural residents	1. Cognitive function was only assessed with a Chinese version of the MMSE, but not a comprehensive clinical diagnosis 2. loss to follow-up problem 3. present status was assessed by a point measurement not by analyzing the sequence of events before 4. variation in administrator scoring across waves led to cognitive improvement as well as practice effects 5. rural people less access to medical ser…	1. broad urban classification (urban/rural) 2. who dropped out of the study? Did the authors identify a specific drop out group that might skewed the results
10	Kühn, Simone; Banaschewski, Tobias; Bokde, Arun L. W.; Büchel, Christian; Quinlan, Erin Burke; Desrivières, Sylvane; Flor, Herta; Grigis, Antoine; Garavan, Hugh; Gowland, Penny; Heinz, Andreas; Ittermann, Bernd; Martinot, Jean-Luc; Martinot, Marie Laure Paillère; Nees, Frauke; Orfanos, Dimitri Papadopoulos; Paus, Tomáš; Poustka, Luise; Millenet, Sabina; Fröhner, Juliane H.; Smolka, Michael N.; Wa…	Brain structure and habitat: Do the brains of our children tell us where they have been brought up?	2020	n.a.	England, France, Germany, Ireland	106	(rural) mean age = 14.5, SD = 0.52 (urban) mean age = 14.4, SD = 0.34 years	cross-sectional MRI study	no	MRI scans (grey matter volume) - Block Design test from the Wechsler intelligence scale for children (WISC-IV) - Spatial Working Memory Task from the Cambridge europsychological Test Automated Battery (CANTAB); (u.c.) question for rural participants "Up until the age of 15, how many years have you spent living in rural areas", question for urban participants “Up until the age of 15, how many year…	Rural upbringing is associated with better performance in the Block Design; higher grey matter volume within the hippocampal formation (left parahippocampal gyrus and left hippocampus) in the rural population	1. rural upbringing was asked by "rural regions with less than 10.000 inhabitants", not optimal definition of rurality 2. causality/ correlation between pollution factors or absence of salutogenic influences 3. rural/ urban as a categorical or continuous variable 4. high proportion of females	1. broad categorization with rural and urban dichotomous variable (differentiation between 100.000 and higher number of inhabitants; differences between Nottingham an London; Mannheim and Berlin) 2. multinational cohort, did the participants from urban contexts match the country of the rural participants 3. pubertal status was assessed by a self reported measurement
11	Krämer, B.; Diekhof, E. K.; Gruber, O.	Effects of city living on the mesolimbic reward system—an fMRI study	2017	n.a.	Germany	147	mean age 24 (-5, +7)	experimental fMRI study	no	fMRI scans - desire-reason-dilemma paradigm; (u.c.) big cities (>100k), middle town (>20k <100k), and small town or community (<20k). Current urbanicity (CU) of each participant was scored according to their residency (1: <20k; 2: between 20k and 100k; 3: >100k).	Compared with subjects from less urban areas, city dwellers showed an altered activation and modulation capability of the midbrain (VTA) dopamine system. City dwellers also revealed increased responses in other brain regions involved in reward processing and in the regulation of stress and emotions, such as amygdala, orbitofrontal, and pregenual anterior cingulate cortex.	1. no conclusions can be drawn about mechanism 2. only university students, no possibility to control for SES and other individual factors social rank, living with spouse or living in shared flat 3. due to sampling (mostly students), results are not generaliziable 4. unbalanced groups (urban/rural)	1. urban variable categorization is broad, 2. only caucasian volunteers, with mostly high current urbanicity (132 to 15) 3. no assessment how long people live in their current environment
12	Lammeyer, S.; Dietsche, B.; Dannlowski, U.; Kircher, T.; Krug, A.	Evidence of brain network aberration in healthy subjects with urban upbringing – A multimodal DTI and VBM study	2019	n.a.	Germany	290	M 28.48, SD ± 8.28 years	cross-sectional DTI and VBM study	no	VBM and DTI scans; (u.c.) For each year until the age of 15 years, one point was given for rural areas with 10.000 habitants or less, two points were given for upbringing in cities with 10.001–100.000 citizens and three points were given for each year lived in a city with >100.000 citizens.	inverse correlation of urban upbringing and gray matter volume in the bilateral orsolateral prefrontal cortex (DLPFC) and the right inferior parietal lobe (IPL); positive association for gray matter volume of the left precuneus and urban upbringing; negative correlation between urban upbringing and white matter volume in the left superior longitudinal fasciculus (SLF), left corticospinal tract (C…	1. no causality 2. upbringing questionnaire was vulnerable to recall biases 3. no assessment of innercity variablity 4. not representative sample 5. current stress-level were not assessed 6. population size is just a proxy for sub-factors of black box urbaniciy	1. participants characteristics and confounders (just three years of education, intelligence and current residence) were not clearly presented e.g. what ratio of rural/ urban did the sample consist of 2. broad rural/ urban categorization
13	Lemmers-Jansen, Imke L. J.; Fett, Anne-Kathrin J.; van Os, Jim; Veltman, Dick J.; Krabbendam, Lydia	Trust and the city: Linking urban upbringing to neural mechanisms of trust in psychosis	2020	Between April 2013 and March 2015	Netherlands	69	Patients: (mean, SD) 21.58 (2.8); Controls: (mean, SD) 21.37 (3.0)	experimental fMRI study	yes	fMRI scans; Trust game; (u.c.) childhood urbanicity was assessed for 1995, 1997, 1999, 2003, 2005, 2007, 2009, 2011, 2013 and measured in addresses per 2500, the division was between participants with lower (<2500/km2) and higher (⩾2500/km2) urbanicity.	Higher urbanicity was associated with decreased activation of the left amygdala in patients and controls during investments and with increased activation of the right and left amygdalae in patients only, during repayments.	1. patient sample was not homogeneous, including both FEP and CHR 2. For the detection of small effects and in the three-way interactions with trust over multiple trials, the study was underpowered 3. urbanicity in two categories 4. No control regarding medication 5. several underlining mechanism can not be ruled out (selective migration, migration, SES) 6. participants where not paid for the tru…	1. addresses were reported retrospective
14	Reed, Jessica L.; D'Ambrosio, Enrico; Marenco, Stefano; Ursini, Gianluca; Zheutlin, Amanda B.; Blasi, Giuseppe; Spencer, Barbara E.; Romano, Raffaella; Hochheiser, Jesse; Reifman, Ann; Sturm, Justin; Berman, Karen F.; Bertolino, Alessandro; Weinberger, Daniel R.; Callicott, Joseph H.	Interaction of childhood urbanicity and variation in dopamine genes alters adult prefrontal function as measured by functional magnetic resonance imaging (fMRI)	2018	n.a.	USA, Italy	487 (COMT sample), 253 (DRD1/DRD2 sample)	(mean, SD) (discovery sample) 31.9 years (8.9) U.S. replication: 31.5 (10.7) Italian replication: 26.1 (6.4) DRD1/DRD2 sample: 31.5 (9.6)	experimental fMRI study	no	fMRI scans; working memory task; (u.c.) rural = 1 for <10,000 inhabitants (lowest urbanicity); town = 2 for 10,000–100,000 inhabitants (moderate urbanicity); and urban = 3 for >100,000 inhabitants (highest urbanicity)	Individuals raised in an urban environment showed altered/ inefficient prefrontal activation relative to those raised in rural or town settings in the discovery sample;	1. urbanicity, as defined by population size, represents a nonspecific factor with effects that could be multi-determined and potentially modified by other influences such as SES and cultural perspectives 2. small sampling 3. 5-year-sampling differed from standard urbanicity-by-year 4. threshold without whole brain correction may have introduced false positives	1. where and how were the cohorts enrolled? 2. broad urban classification 3. why did they employ the 5-year-measurement
15	Richter, A.; Al-Bayati, M.; Paraskevopoulou, F.; Krämer, B.; Pruessner, J. C.; Binder, E. B.; Gruber, O.	Interaction of FKBP5 variant rs3800373 and city living alters the neural stress response in the anterior cingulate cortex	2020	n.a.	Germany	31	mean age ± SD: 23.39 years ±3.26 years	experimental fMRI study	no	Montreal Imaging Stress Task (MIST) during fMRI scanning; (u.c.) big cities (>100k), middle town (>20k<100k), and small town or community (<20k), current urbanity (CU score of 1: <20k; CU score of 2: between 20k and 100k; CU score of 3: >100k)	Activation in the amygdala-hippocampus complex and the subgenual anterior cingulate cortex were higher for people with higher urbanicity when social stress was compared to the control situation	1. The moderate sample size and its limited statistical power are major limitations of the present study 2. the authors only investigated one genetic variant, not able to estimate the overall size of the genetic effect of FKBP5 on the phenotypes 3. sample only consisting of university students, no generability 4. urbanicity based on population size -> nonspecific factor	1. the included participants were exclusively european 2. broad urban classification
16	Saenz, J. L.; Downer, B.; Garcia, M. A.; Wong, R.	Cognition and Context: Rural-Urban Differences in Cognitive Aging Among Older Mexican Adults	2018	2012	Mexico	12099	mean: 65:44 (community size; mean, SD) - 100.000+: 64.51 9.21 - 15.000–99.999: 65.76 9.50 - 2.500–14.999: 65.81 9.78 - <2.500: 64.57 9.75	cross-sectional study	no	Cross Cultural Cognitive Examination (CCCE); (u.c.) (a) >100.000 residents, (b) 15.000-99.999 residents, (c) 2.500- 14.999 residents, (d) <2.500 residents	Rural residents was associated with a lower mean cognitive score in the CCCE (verbal learning, verbal memory, verbal fluency, orientation, and attention)	1. no usage of interviews from the cohort which evaluates the cognitive abilities of the target respondent in comparison with 2 years prior because of comparability 2. several community-level characteristics that may influence cognition including the historical availability of schools, health care services, and employment opportunities 3. no analyse of migration between urban/rural setting 4. cro…	1. urban classification could include a category above 100.000+, to refer to cities like Mexico city 2. migration or time of living in residence was not assessed
17	Stepankova Georgi, Hana; Frydrychova, Zuzana; Horakova Vlckova, Karolina; Vidovicova, Lucie; Sulc, Zdenek; Lukavsky, Jiri	Young-Old City-Dwellers Outperform Village Counterparts in Attention and Verbal Control Tasks	2019	2017 ? Type of settlement was assessed in 2017	Czech Republic	366	Mean (SD): 68.08 (3.08) (mean, SD) Prague 68.73 (3.52); Towns 68.42 (3.80) Villages 66.99 (3.43)	cross-sectional study	no	Cognitive Tests for memory, verbal control, visuo-graphomotor control, attention (MMSE, Wechsler Memory Scale IIIa, Trail Making Test, Digit Symbol Substitution Test, Rey auditory-verbal learning test – trial 1, Category verbal fluency test – animals, Prague Stroop Test, Simple Reaction Time task, Go/No-Go task); (u.c.) (1) city of Prague, (2) towns 20.000-50.000 inhabitants (3) villages < 5.000 …	Prague citizens had consistently better performance in all verbal tests (for memory and verbal control, i.e., executive function) and attention than persons from other areas	1. snowball and self selection recruitment 2. reporting bias by the participants regarding engagement in activities 3. lack of objective data about the amount of perceptual information, and a lack of data on the use of the environment, or subjective environmental preference 4. social engagement was not fully documented, only if participants had a partner or not 5. limited health data 6. mostly pa…	1. categories leave some settlements out 2. only one city (Prague) representing urba area
18	Wörn, J.; Ellwardt, L.; Aartsen, M.; Huisman, M.	Cognitive functioning among Dutch older adults: Do neighborhood socioeconomic status and urbanity matter?	2017	1995/6 (T1), 1998/9 (T2), 2001/2 (T3)	Netherlands	985	74.75 years (mean) 6.3 (SD) 65 - 88 years at T1 (1995/6)	longitudinal study	no	MMSE, Coding Task, Raven Colored Progressive Matrices, 15 words test; (u.c.) areas that are not urbanized (<500 addresses/km2), little urbanized (500 to <1000 addresses/km2), somewhat urbanized (1000 to <1500 addresses/ km2), highly urbanized (1500 to <2500 addresses/km2), and very highly urbanized (>2500 addresses/km2). Continuous measure ranging from 0 (not urbanized) to 4 (highly urbanized)	Linear association between urbanicity and levels of MMSE and 15 WT as well as U-shaped association with Coding Task when accounted for SES at baseline: rate of decline did not differ significantly	1. no assessment of neighborhoud effects earlier in life-course 2. analysing at the individual level might be promising to understand the determinants of cognitive functioning in the cohort in comparison to neighborhood level (SES) 3. adjustments (use of sample weights and census data) have to be made in order to be able to generalize the found outcomes to the older population in the netherlands …	1. loss-to-follow up bias 2. no assessment of duration of residence 3. limited information on health of the participants
19	Wu, Y.-T.; Prina, A. M.; Jones, A.; Barnes, L. E.; Matthews, F. E.; Brayne, C.	Micro-scale environment and mental health in later life: Results from the Cognitive Function and Ageing Study II (CFAS II)	2017	2008 - 2011	England	3590	Age groups 65–69: 976; 70–74: 830; 75–79: 751; 80–84: 593; 85+: 440	cross-sectional study	no	MMSE, Residential Environmental Assessment Tool (REAT); (u.c.)three types: (1) Major Conurbation (mean population density (PD): 35.5 people per hectare) and Minor Conurbation (PD: 22.6) (2) City and Town (PD: 16.5) (3) Town and Fringe (PD: 5.9), Village and Dispersed (PD: 0.5)	Living in rural areas was associated with higher odds for cognitive impairment as well as living in an area with higher REAT score	1. causal direction between micro-scale environment and mental health could not be fully determined due to the cross-sectional nature of the data 2. Information on recent relocations was not available in the CFAS II interview 3. statistical power to test the significance of effect sizes might be still limited, particularly for dementia 4. limitation of the REAT assessment (e.g. height of flat mig…	1. Is the analysed subsample of the population based cohort representative for the population in the areas? 2. REAT score via Google Street View (current data?)
20	Xiang, Yuanxi; Zare, Hossein; Guan, Cuiling; Gaskin, Darrell	The impact of rural-urban community settings on cognitive decline: results from a nationally-representative sample of seniors in China	2018	first three waves (2011, 2013 and 2015) of China Health and Retirement Longitudinal Study (CHARLS)	China	1709	age at baseline; (mean, SD) 70.09 ± 4.5 (range 65-90)	longitudinal study	no	Chinese version of the MMSE; urban or rural classification based on the Chinese National Bureau of Statistics definition of the participants household	that urban community setting in one’s late-life course has a better initial cognitive status (β = − 0.822, p < 0.001) but a potentially faster decline rate (β = 0.320, p < 0.05) in China	1. no assessment of migration history 2. rural-urban community setting measurement is only a rough proxy of the settings special properties 3. to assess long-term influence there are more data points needed
21	Xie, J.; Liao, J.; Zhang, J.; Gu, J.	Association between rural-to-urban migration and the cognitive aging trajectories of older Chinese adults: results from a prospective cohort analysis	2020	baseline June 2011 and March 2012, follow-up interviews were conducted in 2013 and 2015 CHARLS	China	3976	age at baseline; (mean, SD) 67.5 ± 6.5	longitudinal study	no	MMSE; (u.c.) classification was based on the hukou system, a chinese system for household registration; people with rural hukou status residing in urban areas were defined as rural-to-urban elderly migrants	Among women, rural to urban migrants achieved better scores for total cognition (β = 0.77, P < 0.001) and mental status domains (β = 0.68, P < 0.001) except episodic memory (β = 0.09, P > 0.05) when compared with non-migrants; no association in men	1. unable to obtain detailed information on aspects of migration such as the migration time, process and reasons 2. difficult to match rural-to-urban migrants with rural non-migrants who shared the same residential location information in the hukou system 3. analysis covered a 4-year period, it might not have been long enough to enable the development of differences in the rates of cognitive decl…	1. results based on the hukou system of residence/ migration might be difficult to transport into a western setting 2. no definition of rural/ urban is given 3. social attachment regarding one month before interview might bias
22	Xu, H.; Dupre, M. E.; Gu, D.; Wu, B.	The impact of residential status on cognitive decline among older adults in China: Results from a longitudinal study	2017	2002, 2005, 2008–2009, 2011–2012, 2014.	China	17333	(mean, SD at baseline) 77.9 (7.87) (range 65–90)	longitudinal study	no	MMSE; (u.c.) asking participants for their residence, 1) rural, 2) urban, 3) rural-to-urban, and 4) urban-to-rural	Urban residents had the lowest MMSE score at baseline in fully adjusted models; Residents of rural areas, People how migrated from rural-to-urban or urban-to-rural had a significantly higher decline of cognitive function at increasing age then urban residents	1. crude measurement of residential status 2. due to Chinas rapid urbanization some urban areas might have been rural before which was sough to account for via a sensitivity analysis 3. old participants are prone to loss to follow up	1. dementia was not assessed 2. assessment of childhood SES prone to recall bias
23	Xu, H.; Dupre, M. E.; Østbye, T.; Vorderstrasse, A. A.; Wu, B.	Residential Mobility and Cognitive Function Among Middle-Aged and Older Adults in China	2019	n.a. (SAGE Wave 1, s. Xu, Vorderstrasse et al. 2019)	China	12140	(mean, SD) 62.5 (8.9)	cross-sectional study	no	digit span test (forwards and backwards), verbal fluency test, immediate and delayed recall; (u.c.) (1) urban residents (2) rural residents (3) Rural-to-urban migrants (4) urban-to-urban migrants (5) rural-to-rural migrants (6) urban-to-rural migrants. Groups were build to indicate the participants’ age at migration: before age 20, between ages 20 and 49, and age 50 or older	When adjusting for SES rural residents and rural-to-rural migrants had worse cognitive function than urban residents. After adjusting for all study covariants rural-to-rural migrants had worse cognitive function than urban residents.	1. cross-sectional data 2. just most recent migration was assessed 3. study cannot fully account for the potential reclassification of urban areas due to rapid urbanization in China 4. some covariants might be missing (e.g. dementia)	1. very basic residence classification, just urban or rural; no definition for rural or urban is given
24	Xu, H.; Ostbye, T.; Vorderstrasse, A. A.; Dupre, M. E.; Wu, B.	Place of Residence and Cognitive Function among the Adult Population in India	2018	n.a. (SAGE Wave 1, s. Xu, Vorderstrasse et al. 2019)	India	6244	(mean, SD) 61.2 (8.7)	cross-sectional study	no	digit span test (forwards and backwards), verbal fluency test, immediate and delayed recall; (u.c.) (1) urban residents (2) rural residents (3) Rural-to-urban migrants (4) urban-to-urban migrants (5) rural-to-rural migrants (6) urban-to-rural migrants	Cognitive function did not significantly vary between urban residents, urban-to-urban, rural-to-urban, and urban-to rural migrants when fully adjusted. But rural-to-rural migrants and rural residents had worse cognitive function (not in text, only in Fig. 1)	1. migration behavior was assessed by the most recent migration 2. some factors like genetic factors occupational status were not measured 3. impact of residential status on cognition is conservative because of the selectively young older adults in the study sample 4. cross-sectional design 5. reasons of migration not assessed	1. very basic residence classification, just urban or rural; no definition for rural or urban 2. no further information is given regarding other factors of migration 3. all migration groups are predominantely female ranging from74% up to 90.9%
25	Xu, H.; Vorderstrasse, A. A.; Dupre, M. E.; McConnell, E. S.; Østbye, T.; Wu, B.	Gender differences in the association between migration and cognitive function among older adults in China and India	2019	SAGE Wave 1: 2007–2010	China, India	18654	China (mean, SD): men 62.1 (8.4); women 62.8 (9.3) India (mean, SD): men 61.3 (8.5); women 61.1 (9.0)	cross-sectional study	no	Cognitive Composition Score (CCS) (includes digit span test (forwards and backwards), verbal fluency test, immediate and delayed recall); (u.c.) (1) urban residents (2) rural residents (3) Rural-to-urban migrants (4) urban-to-urban migrants (5) rural-to-rural migrants (6) urban-to-rural migrants	Differences in men remained between rural-to-rural migrants and urban residents among Indian men, and between rural residents and urban residents among Chinese men in the adjusted model.	1. cross-sectional data 2. just most recent migration and no reasons for migration were assessed 3. significant heterogeneity within urban and rural areas in these two countries; there were no informations regarding urbanity and geo-location 4. authors were not able to identify cognitive impairment 5. factors like e.g. genetics or environmental exposure were not assessed 6. unbalanced number of p…	1. very basic residence classification, just urban or rural; no definition for rural or urban 2. no further information is given regarding other factors of migration
						119858
